# Supplementary material for: Influence of Internet-Based Health Management on Control of Blood Glucose in Patients with Type 2 Diabetes: A Four-Year Longitudinal Study
Source: Healthcare (Basel). 2025 Mar 4;13(5):553. doi: 10.3390/healthcare13050553 (PMC11899629; doi:10.3390/healthcare13050553)
Supplement: Supplementary file 1 [file healthcare-13-00553-s001.zip]

Archive with 1 entries (1 files):
- healthcare-3484895-supplementary.pdf
